# Supplementary material for: The Multi-Step Chain Extension for Waterborne Polyurethane Binder of Para-Aramid Fabrics
Source: Molecules. 2022 Nov 5;27(21):7588. doi: 10.3390/molecules27217588 (PMC9656495; doi:10.3390/molecules27217588)
Supplement: Supplementary file 1 [file molecules-27-07588-s001.zip]

Archive with 1 entries (1 files):
- molecules-1968807-supplementary.pdf
